# Supplementary material for: Buffering Capacity of Various Commercial and Homemade Foods in the Context of Gastric Canine Digestion
Source: Animals (Basel). 2023 Nov 27;13(23):3662. doi: 10.3390/ani13233662 (PMC10705345; doi:10.3390/ani13233662)
Supplement: Supplementary file 1 [file animals-13-03662-s001.zip]

Archive with 1 entries (1 files):
- animals-2621869-supplementary.pdf
